# Supplementary material for: Divalent HIV-1 gp120 Immunogen Exhibits Selective Avidity for Broadly Neutralizing Antibody VRC01 Precursors
Source: Vaccines (Basel). 2026 Jan 3;14(1):58. doi: 10.3390/vaccines14010058 (PMC12846365; doi:10.3390/vaccines14010058)
Supplement: Supplementary file 1 [file vaccines-14-00058-s001.zip]

Archive with 1 entries (1 files):
- vaccines-4059021-supplementary.pdf
